# Supplementary material for: A new species of Linopherus (Annelida, Amphinomidae) from Beibu Gulf, South China Sea
Source: Zookeys. 2016 Dec 13;(640):37–43. doi: 10.3897/zookeys.640.9619 (PMC5240364; doi:10.3897/zookeys.640.9619)
Supplement: XML Treatment for Linopherus beibuwanensis [file zookeys.640.9619-treatment1.xml]

<!DOCTYPE tp:taxon-treatment
  PUBLIC "-//TaxonX//DTD Taxonomic Treatment Publishing DTD v0 20100105//EN" "tax-treatment-NSO.dtd">
<tp:taxon-treatment xmlns:tp="http://www.plazi.org/taxpub"><tp:treatment-meta><kwd-group><label>Taxon classification</label><kwd><named-content content-type="kingdom">Animalia</named-content></kwd><kwd><named-content content-type="order">Amphinomida</named-content></kwd><kwd><named-content content-type="family">Amphinomidae</named-content></kwd></kwd-group><mixed-citation publication-type="journal"><person-group><name><surname>Sun</surname><given-names>Yue</given-names></name><name><surname>Li</surname><given-names>Xinzheng</given-names></name></person-group><article-title>A new species of <italic><tp:taxon-name><tp:taxon-name-part taxon-name-part-type="genus">Linopherus</tp:taxon-name-part></tp:taxon-name></italic> (<tp:taxon-name><tp:taxon-name-part taxon-name-part-type="phylum">Annelida</tp:taxon-name-part></tp:taxon-name>, <tp:taxon-name><tp:taxon-name-part taxon-name-part-type="family">Amphinomidae</tp:taxon-name-part></tp:taxon-name>) from Beibu Gulf, South China Sea</article-title><source>Zookeys</source><day>13</day><month>12</month><year>2016</year><volume>2016</volume><issue>640</issue><fpage>37</fpage><lpage>43</lpage><pub-id pub-id-type="doi">10.3897/zookeys.640.9619</pub-id></mixed-citation></tp:treatment-meta><tp:nomenclature><tp:taxon-name>
              <tp:taxon-name-part taxon-name-part-type="genus">Linopherus</tp:taxon-name-part>
              <tp:taxon-name-part taxon-name-part-type="species">beibuwanensis</tp:taxon-name-part>
              <object-id xmlns:xlink="http://www.w3.org/1999/xlink" content-type="zoobank" xlink:type="simple">http://zoobank.org/83C424FA-951B-4F12-8CEC-B6CD6088AD20</object-id>
            </tp:taxon-name><tp:taxon-status xmlns:xlink="http://www.w3.org/1999/xlink" xlink:type="simple">sp. n.</tp:taxon-status><xref ref-type="fig" rid="F1">Fig. 1</xref></tp:nomenclature><tp:treatment-sec sec-type="material" id="SECID0ENHAC"><title>Material examined.</title><p>Holotype, MBM010010, Beibu Gulf, <named-content xmlns:xlink="http://www.w3.org/1999/xlink" content-type="dwc:verbatimCoordinates" xlink:type="simple"><named-content content-type="geo-json" specific-use="{&#34;type&#34;:&#34;Point&#34;,&#34;coordinates&#34;:[108.100000,21.250000]}" id="NCID0EWHAC" xlink:type="simple">21°15'N, 108°06'E</named-content></named-content>, 91m, sandy mud, coll. Xiutong Ma, 11 Feb 1959. Paratypes, MBM200142, Beibu <!--PageBreak-->Gulf, <named-content xmlns:xlink="http://www.w3.org/1999/xlink" content-type="dwc:verbatimCoordinates" xlink:type="simple"><named-content content-type="geo-json" specific-use="{&#34;type&#34;:&#34;Point&#34;,&#34;coordinates&#34;:[107.000000,18.500000]}" id="NCID0EAIAC" xlink:type="simple">18°30'N, 107°00'E</named-content></named-content>, 66m, sandy beach, coll. Zhengang Fan, 10 Sep 1960; MBM200143, Beibu Gulf, <named-content xmlns:xlink="http://www.w3.org/1999/xlink" content-type="dwc:verbatimCoordinates" xlink:type="simple"><named-content content-type="geo-json" specific-use="{&#34;type&#34;:&#34;Point&#34;,&#34;coordinates&#34;:[107.750000,18.000000]}" id="NCID0EIIAC" xlink:type="simple">18°00'N, 107°45'E</named-content></named-content>, 90m, silty mud, coll. Ruiping Sun, 9 Apr1962; MBM200144, Beibu Gulf, <named-content xmlns:xlink="http://www.w3.org/1999/xlink" content-type="dwc:verbatimCoordinates" xlink:type="simple"><named-content content-type="geo-json" specific-use="{&#34;type&#34;:&#34;Point&#34;,&#34;coordinates&#34;:[108.000000,18.000000]}" id="NCID0EQIAC" xlink:type="simple">18°00'N, 108°00'E</named-content></named-content>, 93m, sandy mud, coll. Xiutong Ma, 11 Dec 1959; MBM200145, Beibu Gulf, <named-content xmlns:xlink="http://www.w3.org/1999/xlink" content-type="dwc:verbatimCoordinates" xlink:type="simple"><named-content content-type="geo-json" specific-use="{&#34;type&#34;:&#34;Point&#34;,&#34;coordinates&#34;:[107.000000,18.500000]}" id="NCID0EYIAC" xlink:type="simple">18°30'N, 107°00'E</named-content></named-content>, 66m, sandy beach, coll. Xiutong Ma, 9 Dec 1962; MBM200122, Beibu Gulf, <named-content xmlns:xlink="http://www.w3.org/1999/xlink" content-type="dwc:verbatimCoordinates" xlink:type="simple"><named-content content-type="geo-json" specific-use="{&#34;type&#34;:&#34;Point&#34;,&#34;coordinates&#34;:[107.000000,18.000000]}" id="NCID0EAJAC" xlink:type="simple">18°00'N, 107°00'E</named-content></named-content>, sandy mud, coll. Zhengang Fan, 14 Feb1960.</p></tp:treatment-sec><tp:treatment-sec sec-type="diagnosis" id="SECID0EFJAC"><title>Diagnosis.</title><p>Prostomium globular, posterior margin bilobed, with two pairs of eyes, anterior pair semicircular in shape. Medial caruncle conspicuous, arising from and confluent with posterior prostomial margin, medial lobe projecting above paired lateral lobes. Parapodia biramous, rami widely separated, with single dorsal and single ventral cirrus. Branchiae dendritic, present from chaetiger 3 onwards, with more than 40 pairs.</p><!--PageBreak--></tp:treatment-sec><tp:treatment-sec sec-type="description" id="SECID0ELJAC"><title>Description.</title><p>Holotype (MBM010010) incomplete, lacking posterior part, 17 mm long, 2 mm wide excluding chaeta, with 45 chaetigers. Body elongate, nearly rectangular in cross section, tapering posteriorly. Color in alcohol pale yellow, without color pattern.</p><p>Prostomium (Fig. <xref ref-type="fig" rid="F1">1A</xref>) divided into two parts by transverse groove. Anterior lobe rounded, with pair of cirriform antennae dorsally and similar pair of palps laterally, palps with three distinct articulations. Posterior lobe heart-shaped, bilobed along posterior margin, with median antenna and two pairs of reddish eyes. Anterior pair of eye spots semicircular in shape and large, posterior pair of eye spots rounded and small. Median antenna conical, slightly shorter than paired antennae, located at posterior margin of prostomium. Buccal opening occupying two chaetigers (Fig. <xref ref-type="fig" rid="F1">1B</xref>).</p><fig id="F1" position="float" orientation="portrait"><label>Figure 1.</label><caption><p>
          <italic><tp:taxon-name><tp:taxon-name-part taxon-name-part-type="genus">Linopherus</tp:taxon-name-part> <tp:taxon-name-part taxon-name-part-type="species">beibuwanensis</tp:taxon-name-part></tp:taxon-name></italic> sp. n. <bold>A</bold> Anterior end in dorsal view <bold>B</bold> Anterior end in vental view <bold>C</bold> left parapodia of chaetiger 14 in frontal view <bold>D</bold> branchiae of chaetiger 28 <bold>E</bold> harpoon notochaeta <bold>F</bold> forked neurochaeta <bold>G</bold> slender capillary chaeta. Scale bars: <bold>A–B</bold>, 200 μm; <bold>C–D</bold>, 250 μm; <bold>E–F</bold>, 50 μm; <bold>G</bold>, 20 μm.</p></caption><graphic xmlns:xlink="http://www.w3.org/1999/xlink" xlink:href="zookeys-640-037-g001.jpg" position="float" orientation="portrait" xlink:type="simple" id="oo_114772.jpg"/></fig><p>Caruncle rectangular and conspicuous, medial lobe projecting above paired lateral lobes. Caruncle restrict to chaetiger 1, equal in length to posterior prostomial lobe of prostomium, reaching to anterior margin of chaetiger 2, arising medially and confluently with posterior prostomium (Fig. <xref ref-type="fig" rid="F1">1A</xref>).</p><p>All parapodia biramous, with chaetiger 1 greatly reduced, chaetiger 2 forming first dorsally complete ring. Parapodia with slender cirri (Fig. <xref ref-type="fig" rid="F1">1A, C</xref>), both notopodia and neuropodia well-developed, chaetal sac forming low rounded lobe. First two parapodia with longer and more conspicuous cirri than other parapodia; ventral cirri of chaetiger 2 longest, each with four articulations (Fig. <xref ref-type="fig" rid="F1">1A</xref>). Succeeding parapodia with tapering and rather short ventral cirri.</p><p>Branchiae present from chaetiger 3, located on posterior face of each notopodia (Fig. <xref ref-type="fig" rid="F1">1A</xref>), arising as tufts, dendritically branched, decreasing along body and disappearing at approximately chaetiger 42; chaetiger 1 branchiae with five terminal filaments, chaetiger 17 branchiae with 29 or 26 terminal filaments, chaetiger 28 branchiae with 15 filaments (Fig. <xref ref-type="fig" rid="F1">1D</xref>), chaetiger 42 branchiae with 6 or 7 filaments.</p><p>Notochaetae of three types: stout harpoon chaetae, numbering 13–24 per fascicle (Fig. <xref ref-type="fig" rid="F1">1E</xref>); slender capillary chaetae (Fig. <xref ref-type="fig" rid="F1">1G</xref>), faintly serrated, without basal spur, many broken; notoacicula, numbering 3–4 per fascicle, hastate (Fig. <xref ref-type="fig" rid="F1">1C</xref>). Neurochaetae of three kinds: forked chaetae, short limb reduced as spur, with thin shafts and long, distally serrated cutting margins (Fig. <xref ref-type="fig" rid="F1">1F</xref>); slender, capillary chaetae, smooth; neuroacicula, numbering 2–3 per fascicle, slightly hastate, slender than notoacicula (Fig. <xref ref-type="fig" rid="F1">1C</xref>).</p></tp:treatment-sec><tp:treatment-sec sec-type="variation" id="SECID0EXMAC"><title>Variations.</title><p>All specimens examined are incomplete lacking the posterior part. Specimen size varies from 1.9 to 2.5 mm in maximum width. Branchial chaetiger range varies from 3 to 31–40. The maximum number of branchial filaments varies from 20–29. One female paratype (MBM200143) with eggs in posterior coelomic cavity, ranging in diameter from 71μm to 90 μm.</p></tp:treatment-sec><tp:treatment-sec sec-type="etymology" id="SECID0E3MAC"><title>Etymology.</title><p>The species is named after Beibuwan, the Chinese name for the Beibu Gulf (Tonkin Gulf), South China Sea.</p></tp:treatment-sec><tp:treatment-sec sec-type="distribution" id="SECID0EBNAC"><title>Distribution.</title><p>Only known from Beibu Gulf, South China Sea.</p></tp:treatment-sec><tp:treatment-sec sec-type="remarks" id="SECID0EGNAC"><title>Remarks.</title><p>
              <italic><tp:taxon-name><tp:taxon-name-part taxon-name-part-type="genus">Linopherus</tp:taxon-name-part> <tp:taxon-name-part taxon-name-part-type="species">beibuwanensis</tp:taxon-name-part></tp:taxon-name></italic> sp. n. is referred to <italic><tp:taxon-name><tp:taxon-name-part taxon-name-part-type="genus">Linopherus</tp:taxon-name-part></tp:taxon-name></italic> because of the arrangement of branchiae and the reduced but characteristic caruncle. <italic><tp:taxon-name><tp:taxon-name-part taxon-name-part-type="genus">Linopherus</tp:taxon-name-part> <tp:taxon-name-part taxon-name-part-type="species">beibuwanensis</tp:taxon-name-part></tp:taxon-name></italic> sp. n. is unique in this genus for the combined shape of its prostomium <!--PageBreak-->and the caruncle. While the posterior prostomial margin is straight (not bilobed) in most <italic><tp:taxon-name><tp:taxon-name-part taxon-name-part-type="genus">Linopherus</tp:taxon-name-part></tp:taxon-name></italic> species, their caruncles are also either absent or reduced. In the latter case, species with reduced caruncles typically exhibit a transverse groove that appears to isolate the caruncle from the prostomium, which is usually partly or completely concealed by the second chaetiger (see <xref ref-type="bibr" rid="B9">Langerhans 1881</xref>; <xref ref-type="bibr" rid="B5">Fauvel 1932</xref>; <xref ref-type="bibr" rid="B10">Monro 1933</xref>, <xref ref-type="bibr" rid="B11">1937</xref>; <xref ref-type="bibr" rid="B15">Treadwell 1941</xref>; <xref ref-type="bibr" rid="B16">Wesenberg-Lund 1949</xref>; Knox 1960; <xref ref-type="bibr" rid="B2">Fauchald 1972a</xref>, <xref ref-type="bibr" rid="B3">b</xref>; <xref ref-type="bibr" rid="B6">Kudenov 1975</xref>; <xref ref-type="bibr" rid="B17">Wu et al. 1975</xref>; <xref ref-type="bibr" rid="B7">Kudenov and Blake 1985</xref>; San Martín 1986; <xref ref-type="bibr" rid="B12">Salazar-Vallejo 1987</xref>).</p><p>
              <italic><tp:taxon-name><tp:taxon-name-part taxon-name-part-type="genus">Linopherus</tp:taxon-name-part> <tp:taxon-name-part taxon-name-part-type="species">beibuwanensis</tp:taxon-name-part></tp:taxon-name></italic> sp. n. is similar to <italic><tp:taxon-name><tp:taxon-name-part taxon-name-part-type="genus">Linopherus</tp:taxon-name-part> <tp:taxon-name-part taxon-name-part-type="species">abyssalis</tp:taxon-name-part></tp:taxon-name></italic> in having the posterior prostomial margin bilobed. The new species can be distinguished from the latter by the presence of eyes and arrangement of branchiae; the former has two pairs of eyes and more than 40 pairs of branchiae, while the latter has no externally detectable eyes and only 5-6 pairs of branchiae.</p><p>Caruncle morphology appears to be an essential character which can be used to distinguish the species of <italic><tp:taxon-name><tp:taxon-name-part taxon-name-part-type="genus">Linopherus</tp:taxon-name-part></tp:taxon-name></italic>. However, <italic><tp:taxon-name><tp:taxon-name-part taxon-name-part-type="genus">Linopherus</tp:taxon-name-part></tp:taxon-name></italic> species are small in size, and so their caruncle morphology is imperfectly known since it is usually concealed by constriction of the anterior chaetigers. Clearly, further research on this taxon is necessary.</p></tp:treatment-sec><ref-list><ref id="B9"><mixed-citation xmlns:xlink="http://www.w3.org/1999/xlink" xlink:type="simple">
          <person-group><name name-style="western"><surname>Langerhans</surname><given-names>P</given-names></name></person-group> (<year>1881</year>) <article-title>Ueber einige canarische Anneliden.</article-title> <source>Nova Acta der Kaiserlichen Leopold-Carolin Deutschen Akademie der Naturforscher, Halle</source> <volume>42</volume>(<issue>3</issue>): <fpage>95</fpage>–<lpage>124</lpage>.</mixed-citation></ref><ref id="B5"><mixed-citation xmlns:xlink="http://www.w3.org/1999/xlink" xlink:type="simple">
          <person-group><name name-style="western"><surname>Fauvel</surname><given-names>P</given-names></name></person-group> (<year>1932</year>) <article-title><tp:taxon-name><tp:taxon-name-part taxon-name-part-type="phylum">Annelida</tp:taxon-name-part></tp:taxon-name> <tp:taxon-name><tp:taxon-name-part taxon-name-part-type="class">Polychaeta</tp:taxon-name-part></tp:taxon-name> of the Indian Museum, Calcutta.</article-title> <source>Memoirs of the Indian Museum</source> <volume>12</volume>(<issue>1</issue>): <fpage>1</fpage>–<lpage>262</lpage>, 9 pls.</mixed-citation></ref><ref id="B10"><mixed-citation xmlns:xlink="http://www.w3.org/1999/xlink" xlink:type="simple">
          <person-group><name name-style="western"><surname>Monro</surname><given-names>CCA</given-names></name></person-group> (<year>1933</year>) <article-title>The Polychæta <tp:taxon-name><tp:taxon-name-part taxon-name-part-type="class">Errantia</tp:taxon-name-part></tp:taxon-name> collected by Dr. C. Crossland at Colón, in the Panama Region, and the Galapagos Islands during the Expedition of the SY ‘St. George’[C].</article-title> <source>Proceedings of the Zoological Society of London</source> <volume>103</volume>(<issue>1</issue>): <fpage>1</fpage>–<lpage>96</lpage>. <ext-link xlink:type="simple" ext-link-type="doi" xlink:href="10.1111/j.1096-3642.1933.tb01578.x">https://doi.org/10.1111/j.1096-3642.1933.tb01578.x</ext-link></mixed-citation></ref><ref id="B11"><mixed-citation xmlns:xlink="http://www.w3.org/1999/xlink" xlink:type="simple">
          <person-group><name name-style="western"><surname>Monro</surname><given-names>CCA</given-names></name></person-group> (<year>1937</year>) <article-title><tp:taxon-name><tp:taxon-name-part taxon-name-part-type="class">Polychaeta</tp:taxon-name-part></tp:taxon-name>.</article-title> <source>The John Murray Expedition 1933-1934 Scientific Reports</source> <volume>4</volume>(<issue>8</issue>): <fpage>243</fpage>–<lpage>321</lpage>.</mixed-citation></ref><ref id="B15"><mixed-citation xmlns:xlink="http://www.w3.org/1999/xlink" xlink:type="simple">
          <person-group><name name-style="western"><surname>Treadwell</surname><given-names>AL</given-names></name></person-group> (<year>1941</year>) <article-title>Eastern Pacific expeditions of the New York Zoological Society. 23. Polychaetous annelids from the west coast of Mexico and Central America[J].</article-title> <source>Zoologica</source> <volume>26</volume>: <fpage>17</fpage>–<lpage>24</lpage>.</mixed-citation></ref><ref id="B16"><mixed-citation xmlns:xlink="http://www.w3.org/1999/xlink" xlink:type="simple">
          <person-group><name name-style="western"><surname>Wesenberg-Lund</surname><given-names>E</given-names></name></person-group> (<year>1949</year>) <article-title>Polychaetes of the Iranian gulf[J].</article-title> <source>Danish Scientific Investigations in Iran</source> <volume>4</volume>: <fpage>265</fpage>–<lpage>271</lpage>.</mixed-citation></ref><ref id="B2"><mixed-citation xmlns:xlink="http://www.w3.org/1999/xlink" xlink:type="simple">
          <person-group><name name-style="western"><surname>Fauchald</surname><given-names>K</given-names></name></person-group> (<year>1972a</year>) <article-title>Benthic polychaetous annelids from deep water off western Mexico and adjacent areas in the eastern Pacific Ocean[J].</article-title> <source>Allan Hancock Monographs in Marine Biology</source> <volume>7</volume>: <fpage>1</fpage>–<lpage>575</lpage>.</mixed-citation></ref><ref id="B3"><mixed-citation xmlns:xlink="http://www.w3.org/1999/xlink" xlink:type="simple">
          <person-group><name name-style="western"><surname>Fauchald</surname><given-names>K</given-names></name></person-group> (<year>1972b</year>) <article-title>Some polychaetous annelids from the deep basins in Sognefjorden, western Norway[J].</article-title> <source>Sarsia</source> <volume>49</volume>(<issue>1</issue>): <fpage>89</fpage>–<lpage>106</lpage>. <ext-link xlink:type="simple" ext-link-type="doi" xlink:href="10.1080/00364827.1972.10411211">https://doi.org/10.1080/00364827.1972.10411211</ext-link></mixed-citation></ref><ref id="B6"><mixed-citation xmlns:xlink="http://www.w3.org/1999/xlink" xlink:type="simple">
          <person-group><name name-style="western"><surname>Kudenov</surname><given-names>JD</given-names></name></person-group> (<year>1975</year>) <article-title>Errant polychaetes from the Gulf of California, Mexico[J].</article-title> <source>Journal of Natural History</source> <volume>9</volume>(<issue>1</issue>): <fpage>65</fpage>–<lpage>91</lpage>. <ext-link xlink:type="simple" ext-link-type="doi" xlink:href="10.1080/00222937500770061">https://doi.org/10.1080/00222937500770061</ext-link></mixed-citation></ref><ref id="B17"><mixed-citation xmlns:xlink="http://www.w3.org/1999/xlink" xlink:type="simple">
          <person-group><name name-style="western"><surname>Wu</surname><given-names>BL</given-names></name><name name-style="western"><surname>Shen</surname><given-names>SP</given-names></name><name name-style="western"><surname>Chen</surname><given-names>M</given-names></name></person-group> (<year>1975</year>) <article-title>Preliminary report of polychaetous annelids from Xisha Islands, Guangdong Province, China[J].</article-title> <source>Studia Marina Sinica</source> <volume>10</volume>: <fpage>65</fpage>–<lpage>104</lpage>. <comment>[In Chinese]</comment></mixed-citation></ref><ref id="B7"><mixed-citation xmlns:xlink="http://www.w3.org/1999/xlink" xlink:type="simple">
          <person-group><name name-style="western"><surname>Kudenov</surname><given-names>JD</given-names></name><name name-style="western"><surname>Blake</surname><given-names>JA</given-names></name></person-group> (<year>1985</year>) <article-title>A New Species of <italic><tp:taxon-name><tp:taxon-name-part taxon-name-part-type="genus">Pseudeurythoe</tp:taxon-name-part></tp:taxon-name></italic> (<tp:taxon-name><tp:taxon-name-part taxon-name-part-type="class">Polychaeta</tp:taxon-name-part></tp:taxon-name>: <tp:taxon-name><tp:taxon-name-part taxon-name-part-type="family">Amphinomidae</tp:taxon-name-part></tp:taxon-name>) from Central California[J].</article-title> <source>Bulletin of the Southern California Academy of Sciences</source> <volume>84</volume>(<issue>1</issue>): <fpage>38</fpage>–<lpage>40</lpage>.</mixed-citation></ref><ref id="B12"><mixed-citation xmlns:xlink="http://www.w3.org/1999/xlink" xlink:type="simple">
          <person-group><name name-style="western"><surname>Salazar-Vallejo</surname><given-names>SI</given-names></name></person-group> (<year>1987</year>) <article-title>A new amphinomid polychaete (<tp:taxon-name><tp:taxon-name-part taxon-name-part-type="phylum">Annelida</tp:taxon-name-part></tp:taxon-name>: <tp:taxon-name><tp:taxon-name-part taxon-name-part-type="class">Polychaeta</tp:taxon-name-part></tp:taxon-name>) from western Mexico[J].</article-title> <source>Revista de Biologia Tropical</source> <volume>3</volume>(<issue>1</issue>): <fpage>77</fpage>–<lpage>82</lpage>.</mixed-citation></ref></ref-list></tp:taxon-treatment>
